# Supplementary material for: Pitfalls in Single Clone CRISPR-Cas9 Mutagenesis to Fine-Map Regulatory Intervals
Source: Genes (Basel). 2020 May 4;11(5):504. doi: 10.3390/genes11050504 (PMC7288657; doi:10.3390/genes11050504)
Supplement: Supplementary file 1 [file genes-11-00504-s001.zip]

Archive with 7 entries (6 files):
- Supp Figures.pdf
- supp_tables/
- supp_tables/Table_S1.csv
- supp_tables/Table_S2.csv
- supp_tables/Table_S3.xlsx
- supp_tables/Table_S4.xlsx
- supp_tables/Table_S5.xlsx
