# Supplementary material for: Pitfalls in Single Clone CRISPR-Cas9 Mutagenesis to Fine-Map Regulatory Intervals
Source: Genes (Basel). 2020 May 4;11(5):504. doi: 10.3390/genes11050504 (PMC7288657; doi:10.3390/genes11050504)
Supplement: Supplementary file 1 [file genes-11-00504-s001.zip › supp_tables/Table_S1.csv]

Gene_Probe	HL60_S4_C13	RG16_2_3	RG16_3_1	RG16_set2_C13	RG16_set3_C11	RG17_2_5	RG17_2_7	RG17_3_3	RG17_3_6	RG17_set2_C15	RG17_set2_C17	RG17_set3_C13	RG17_set3_C16	RG19_2_2	RG19_2_6	RG19_3_1	RG19_set2_C12	RG19_set2_C16	RG19_set3_C11	RG20_2_3	RG20_2_6	RG26_set2_C115	RG34_2_9	RG34_3_8	RG34_set3_C18	HL60_S4_C13B	RG14_3_1B	RG14_set3_C11B	RG16_2_3B	RG16_3_1B	RG16_set2_C13B	RG16_set3_C11B	RG17_set2_C15B	RG17_set2_C17B	RG17_set3_C13B	RG17_set3_C16B	RG19_set2_C12B	RG19_set2_C16B	RG19_set3_C11B	RG20_set2_C16B	RG26_set2_C115B	RG34_set3_C18B
MFSD6	-1.403171234	-1.132887809	-1.210804117	-1.478304479	-1.098869236	-1.422792371	-1.222060071	-1.419020347	-1.431065176	-1.562259336	-1.191868825	-1.658651018	-0.975755985	-1.106844543	-1.380296322	-0.760401296	-1.111773965	-1.086469802	-0.967049094	-1.448468536	-1.249532302	-1.241001345	-1.156493386	-1.297785688	-1.375460371	-1.882627633	-1.423569754	-1.282691721	-0.987944177	-1.520731257	-0.986593225	-0.826900519	-1.066132051	-1.42947141	-1.206388324	-1.222611872	-1.316529811	-1.154604974	-1.168740298	-1.34821273	-1.221181812	-1.732120499
NFXL1_1	0.628735595	0.833661016	0.735286183	0.803819638	0.744990639	0.723700797	0.792499599	0.697331665	0.716892857	0.69761617	0.722692501	0.79446063	0.758124612	0.746885478	0.703316245	0.826953428	0.83894352	0.85892321	0.750791206	0.695808088	0.768188791	0.702907812	0.739312954	0.786391079	0.82317692	0.658219373	0.699038661	0.703270416	0.785834626	0.7573359	0.783622028	0.738320905	0.711747089	0.761661765	0.75599928	0.705762028	0.730456858	0.746001712	0.768897772	0.728693156	0.686748732	0.833754759
ROCK2	0.614360488	0.686278972	0.675780348	0.715662536	0.613536425	0.642568732	0.671587371	0.613004261	0.664532216	0.602930796	0.695814481	0.710104276	0.689079539	0.681809233	0.608516881	0.702031957	0.708846058	0.781562074	0.702922151	0.639748215	0.698041295	0.675204554	0.782147575	0.678160104	0.706905721	0.586777345	0.637765597	0.662530874	0.671632284	0.664315961	0.71446859	0.622831236	0.580216	0.666211117	0.667210033	0.682832641	0.703944827	0.645143117	0.653809761	0.653053606	0.676209762	0.693809558
CD4	-0.257071259	-0.430039733	-0.247933778	-0.30495848	-0.374007605	-0.194278358	-0.428106291	-0.242701103	-0.285069786	-0.208655182	-0.203196696	-0.396254372	-0.329754057	-0.299902974	-0.294078337	-0.735611395	-0.349526937	-0.892041809	-0.255810573	-0.201779302	-0.306397181	-0.133254575	-0.732163464	-0.283258573	-0.436727284	-0.200291295	-0.190485466	-0.194765708	-0.130698889	-0.195141172	-0.37577046	-0.232592495	-0.348012144	-0.317923485	-0.409531914	-0.229538497	-0.199118563	-0.310595519	-0.209661866	-0.224880915	-0.223595216	-0.377616994
CTSL1	0.673606375	0.624153692	0.584795692	0.597611654	0.615998407	0.602072093	0.66455065	0.634440179	0.633613891	0.537188948	0.621552281	0.596733142	0.585279997	0.576779635	0.610230429	0.59130315	0.678026313	0.642365268	0.603997616	0.629053407	0.520789239	0.604764538	0.670504982	0.639507059	0.671156485	0.61283977	0.619586557	0.572077612	0.516241239	0.559705554	0.627810739	0.597389862	0.535775529	0.570413018	0.477058904	0.550802867	0.560030029	0.653844121	0.566474875	0.567968535	0.562427464	0.652791252
OAS3	-1.147205413	-1.230675488	-1.182837395	-1.2884835	-1.63415711	-1.278917107	-1.276371361	-1.265067943	-1.377246947	-1.103533899	-1.041246771	-1.242312792	-1.114691792	-1.064681471	-1.287962769	-0.699079132	-1.224167986	-1.551932931	-1.392334136	-1.322885619	-1.108240633	-0.989016965	-1.208362743	-1.309369289	-1.455120519	-1.177179698	-1.29629203	-1.125920324	-1.555177272	-1.164609126	-1.204419799	-1.236870762	-1.332354681	-1.186435877	-1.355352636	-1.057171493	-0.993685507	-1.233651007	-1.258233642	-1.218026022	-1.005215528	-1.252354229
TMEM50B	0.052607731	-0.261187146	-0.198939663	-0.143611111	-0.323626586	0.053853931	0.036648426	0.0415434	-0.012561676	-0.051153971	-0.077749041	-0.14149894	-0.178198751	-0.193208908	0.074735018	-0.188550751	-0.285892601	-0.45893129	-0.196776021	-0.070558314	-0.158485092	-0.044676658	-0.005199972	-0.19108957	0.113063682	0.132897995	-0.017214082	-0.076021991	-0.36627132	-0.128956346	-0.220208645	-0.13954456	-0.193529367	-0.111100134	-0.062886586	-0.098982323	-0.077008804	0.024877283	-0.119542762	0.010699475	-0.050170009	0.110108324
AMFR	0.27615201	0.573235488	0.403559047	0.578279735	0.659167031	0.506122094	0.519233817	0.436845958	0.402375448	0.584143254	0.334416022	0.341923035	0.422004086	0.423529884	0.578001672	0.217920217	0.351806374	0.564220388	0.462776262	0.428772702	0.413500058	0.446245679	0.301242123	0.525342644	0.439889972	0.433212039	0.488698692	0.497329516	0.604726889	0.495695217	0.520149046	0.575793847	0.542221784	0.50155184	0.44755977	0.391700539	0.334263756	0.506643193	0.461331441	0.481511586	0.409984246	0.467629984
BCL2	0.629161671	1.110223607	0.954643608	1.129716449	1.240864944	0.920189883	1.001935731	0.941531763	0.876476625	1.014832727	0.856904687	1.063260185	0.99240427	0.984426481	1.046432852	0.816956956	1.021077238	1.226777814	1.006482606	0.957880714	1.040708951	0.962389988	0.892691915	1.186273436	1.059122782	0.75598763	0.949041271	0.970479652	1.338013634	1.038532201	1.135981788	1.057422001	1.10579605	1.048248736	1.192344148	0.960934282	0.923650427	0.987378667	0.987930082	0.945459145	0.948173546	1.116934244
ITGAM	-0.14387374	-0.245484279	-0.210142484	0.002735901	-0.127730648	-0.013498032	-0.042474676	-0.142043445	-0.175235941	0.103397889	-0.137577671	-0.191907994	-0.150331907	-0.141305628	0.144766273	-0.469121028	-0.123349304	-0.229224862	0.148997584	-0.03637605	-0.11236951	-0.171910515	0.024368771	-0.303285677	-0.195905858	0.066865528	-0.077679268	0.140678491	0.151737852	-0.084457831	-0.223170565	-0.089054768	-0.01460111	-0.019487394	-0.195217538	-0.130528436	-0.157048056	-0.193832794	0.15740192	-0.173404307	-0.193491412	-0.157602148
RSAD2	-1.846984614	-1.486036824	-1.538465557	-1.727433233	-1.649832631	-1.368380708	-1.587948374	-2.08873221	-1.651634522	-1.138566794	-1.863830486	-1.181102981	-2.17066964	-1.879338199	-2.004399229	-1.723052016	-1.760581311	-1.579125602	-1.270393147	-1.64714459	-1.427242115	-1.667486048	-1.148737064	-1.300404234	-2.000894942	-1.61594987	-1.500963422	-1.624119365	-1.508909753	-1.549877751	-1.27061238	-1.969236717	-1.20072661	-1.853267001	-1.246803047	-1.447464868	-1.840330183	-1.931285208	-1.278012553	-1.468831793	-1.371337555	-1.093802243
CISD1	0.731658467	0.53106242	0.601534773	0.465560054	0.413904877	0.50282464	0.553783941	0.5322787	0.611442589	0.453103404	0.645410909	0.55141104	0.569670567	0.578744534	0.443595232	0.71089435	0.579302365	0.661842743	0.540831171	0.52220214	0.53980372	0.529463337	0.739834701	0.549217248	0.707445728	0.558101454	0.506202534	0.501153013	0.490702812	0.496030026	0.513561022	0.475452834	0.426903968	0.494787643	0.423023573	0.532743998	0.57908126	0.600301201	0.53926119	0.586434317	0.564087896	0.609139849
AMFR_1	0.071505449	0.249116177	0.190855357	0.356261346	0.29175825	0.170325663	0.221428023	0.156711959	0.17469449	0.235291811	0.177598787	0.280946807	0.219349549	0.173205157	0.274753119	0.15040335	0.288748207	0.056919124	0.217206101	0.189489735	0.236094041	0.192709273	0.054996205	0.270663786	0.145085249	0.148487848	0.199149452	0.19984227	0.335646158	0.222399815	0.304001385	0.272681604	0.264499917	0.285295246	0.147344585	0.173582184	0.205653456	0.214786684	0.16052693	0.202816336	0.188013646	0.168231893
IFT88	0.212172281	0.190439581	0.302300541	0.081180376	0.202506898	0.041623642	0.114371147	0.033658649	0.12525548	-0.042322225	0.284246942	0.205592094	0.221744054	0.173805237	0.014994463	0.23621509	0.209313895	0.433472714	0.204227788	0.105537249	0.117371974	0.038460219	0.343726504	0.278227434	0.379211538	0.061579843	0.1173747	0.070619728	0.193082719	0.113958383	0.105700564	0.136166315	0.090101125	0.188676216	0.039880086	0.052945974	0.139573026	0.104618342	0.122206094	0.134679495	0.078296103	0.203642795
CD14	-0.514843879	-0.617694872	-0.655384325	-0.433415496	-1.270468789	-0.741637261	-0.618717295	-0.75938983	-0.86720011	-0.577559811	-0.531804769	-0.592372178	-0.615860647	-0.455966402	-0.701943953	0.009351915	-0.508811655	-1.197687577	-0.561143419	-0.838589712	-0.484826651	-0.457021447	-0.497765656	-0.745729267	-0.722486517	-0.250558767	-0.773964381	-0.479078569	-1.017713605	-0.56758569	-0.44565982	-0.720812366	-1.442948001	-0.5605401	-0.724406487	-0.601448917	-0.700752925	-0.757047694	-0.610332068	-0.711379321	-0.528300052	-0.782907469
HERC5	0.580806877	0.25187104	0.397048207	0.206316067	0.131941681	0.354939045	0.368113388	0.35939725	0.404240752	0.26167658	0.527519907	0.297137715	0.357776041	0.307425976	0.226701274	0.439228145	0.24251136	0.311884733	0.364009417	0.386642781	0.267288119	0.23636841	0.5882561	0.380462612	0.543405402	0.412260267	0.388390382	0.343134629	0.072551348	0.3200772	0.226148454	0.325471333	0.197482738	0.315202941	0.15918777	0.380742136	0.39503283	0.378383332	0.379120504	0.418671961	0.26567269	0.438265387
CISD1_1	-1.263769675	-1.496359086	-1.435038725	-1.527396372	-1.444079831	-1.398817817	-1.350472439	-1.295496625	-1.316711733	-1.532767861	-1.386907611	-1.452748368	-1.386685142	-1.581771817	-1.369145321	-1.452891989	-1.562986085	-1.368164633	-1.579647889	-1.44901818	-1.676125273	-1.465547885	-1.222075057	-1.410712939	-1.266374456	-1.176106362	-1.434739067	-1.542632909	-1.608345067	-1.470326814	-1.545101155	-1.396924287	-1.335979038	-1.30319795	-1.444142374	-1.605316966	-1.558105519	-1.452700414	-1.67942275	-1.44854451	-1.47902218	-1.253073775
GAPDH	1.157019461	1.150500301	1.27404292	1.109994201	1.008435916	1.038760384	0.964357911	1.098996669	1.207544806	0.823138039	1.25055987	1.22276036	1.18655749	1.267921582	0.872758001	1.045923878	1.36813037	1.281009193	1.14564196	1.209793462	1.328017035	1.223476104	0.619315348	1.161460016	0.957269497	0.948265365	1.117248345	1.008858273	1.085786418	1.216660796	1.22059916	1.029652301	0.976535929	1.07279256	0.987685561	1.224248622	1.259344333	1.064332712	1.000573696	1.007284301	1.197175463	1.001305614
MYC	1.45331216	1.380443558	1.407777268	1.32257684	1.281103994	1.336826373	1.354213456	1.335757585	1.436668186	1.242473258	1.479188677	1.456378971	1.450021636	1.395093132	1.222822412	1.472517796	1.522014871	1.596327837	1.422942686	1.40277778	1.378904986	1.282457309	1.589163303	1.469652397	1.504769779	1.219275858	1.362852894	1.341894044	1.325606144	1.293550353	1.422538101	1.292629058	1.320355284	1.317949954	1.269070756	1.36784635	1.446410258	1.299684467	1.39151341	1.371909284	1.357578757	1.380535546
CD3D	0.13613683	0.221482629	0.2201736	0.169951145	0.415048993	0.421259017	0.163313535	0.453791489	0.145394376	0.485881324	-0.12138048	0.417998709	0.198455913	0.283568972	0.597867129	0.107097694	0.230837333	0.428803019	-0.007724816	0.306673372	0.395524042	0.488115113	0.512282286	0.347328468	0.496341921	0.332802089	0.402882229	0.400465327	0.136194454	0.333281795	0.05840004	0.385157652	0.378647211	0.051076608	0.589066318	0.278875006	0.295890312	0.547816878	0.060534542	0.417240922	0.44526816	0.574765757
TFRC	1.005314833	0.33232546	0.42350584	0.477989052	0.416067784	0.759983645	0.675531441	0.741183672	0.891815949	0.499226866	0.682024886	0.456665875	0.594108204	0.331702559	0.631084293	0.119480182	0.573960452	0.341265395	0.594428255	0.720732445	0.332655747	0.434631125	0.59439511	0.406821952	0.576024248	0.784233065	0.655430332	0.548131721	0.446617862	0.342539988	0.511910348	0.510527199	0.516605114	0.513097152	0.280407045	0.528054719	0.53517323	0.343867596	0.557131771	0.475980367	0.495579449	0.484107517
TNS1	-1.636817081	-1.354516459	-1.303852733	-1.189510554	-1.093589971	-1.459902473	-1.361204895	-1.396696924	-1.532489722	-1.194472406	-0.948504426	-1.412091334	-1.737386382	-1.075533004	-1.372102587	-0.59864526	-1.230484242	-1.0061904	-1.645618668	-1.554191277	-1.205331505	-0.955481997	-1.19167452	-1.423727662	-1.527531208	-1.688519647	-1.480239721	-1.531459186	-2.090507066	-1.20709651	-1.427970828	-1.488399097	-1.300712233	-1.345051206	-1.267093497	-1.387978265	-1.147314328	-1.20280579	-1.582760104	-1.472032859	-1.811320024	-1.502766178
GAPDH_1	1.393641549	1.492281315	1.457083353	1.450171225	1.490251923	1.437800292	1.412022931	1.453104091	1.498189202	1.423928038	1.464718225	1.432088417	1.447083354	1.464281608	1.430478975	1.221791009	1.476450953	1.487514006	1.43394481	1.511764664	1.524612347	1.481599757	1.332744457	1.460106092	1.235402391	1.352362848	1.460242279	1.449233864	1.404042711	1.495240389	1.522815544	1.46483186	1.481979376	1.444343853	1.489398304	1.50609612	1.490691659	1.41822797	1.432086992	1.439225556	1.504982879	1.297353573
MKI67	1.003005054	1.223881272	1.110113073	1.218380911	1.14276386	1.082812929	1.117589167	1.075911065	1.088294328	1.084162627	1.081194416	1.206001322	1.190659358	1.179719129	1.073720601	1.168558644	1.239363667	1.292728784	1.135039908	1.102146357	1.193768004	1.141000886	1.211484342	1.138161862	1.138838926	1.009505453	1.098275435	1.100014067	1.277409372	1.129675245	1.233985978	1.063266642	1.147974159	1.1440197	1.219101346	1.146170288	1.171153638	1.109497109	1.115618407	1.119054212	1.151888578	1.144928777
LAGE3	0.706270003	0.465783795	0.501710473	0.487110289	0.548561481	0.651405893	0.598768959	0.635090539	0.619389902	0.603627961	0.473610044	0.329363255	0.371501969	0.456062187	0.627088993	0.236855185	0.314451706	0.414890201	0.461234161	0.589970766	0.492108511	0.528333237	0.20605455	0.488995925	0.444195107	0.813932444	0.610844086	0.558274618	0.38329591	0.568884407	0.409300914	0.525248807	0.518673792	0.526788694	0.541518966	0.496634103	0.465351988	0.603623263	0.545073112	0.542968634	0.489918381	0.529699178
IL8RB	-0.757854091	-1.562030494	-1.324119489	-1.599690696	-1.5208486	-1.082887582	-1.295774895	-1.1318759	-1.14313844	-1.237591369	-1.179801905	-1.205499465	-1.476354993	-1.233628905	-1.271720023	-1.070026064	-1.633369094	-1.449010364	-1.404789853	-1.236857616	-1.36054949	-1.306760179	-1.509480183	-1.435958976	-1.255988215	-0.694851454	-1.16515659	-1.264423989	-1.668445739	-1.315369523	-1.459209543	-1.441316368	-1.37593755	-1.344199548	-1.261279159	-1.308521579	-1.231972926	-1.340379578	-1.31577455	-1.249527065	-1.283378185	-1.232201692
GMPR	-1.003117776	-1.657793526	-1.203388293	-1.654352831	-1.565369982	-1.292048237	-1.581052504	-1.119367988	-1.281776067	-1.486125447	-1.196312997	-1.64774718	-1.302921203	-1.283877571	-1.41528703	-1.663824349	-1.692362978	-1.484291839	-1.371972508	-1.077497679	-1.233286338	-1.209282864	-2.083120871	-1.22103192	-1.04276703	-1.072263524	-1.101130362	-1.182633722	-1.623571869	-1.18231039	-1.875565773	-1.685524298	-1.757511525	-1.567976042	-1.506802714	-1.123050126	-1.250434653	-1.494779465	-1.123276845	-1.102517528	-1.204766203	-1.152798473
SDCCAG3_1	-0.970884584	-1.1791056	-1.110744253	-1.281601064	-1.200822442	-1.612352906	-1.596937302	-1.474992543	-1.419290026	-1.794303336	-0.965190771	-1.469045387	-0.926856538	-1.051066236	-1.488236048	-0.787997587	-1.316106672	-1.127219709	-1.665708249	-1.485172091	-1.205193386	-1.871247116	-1.193020455	-1.300363237	-1.566261998	-1.529579796	-1.521038063	-1.382366071	-1.389005692	-1.316565629	-1.482418154	-1.077362597	-1.375248518	-1.41258817	-1.267830886	-1.057019524	-1.048179194	-1.493801499	-1.454486347	-1.253603244	-1.341770429	-1.545406359
ACTB	1.381645221	1.340131997	1.332187418	1.365227224	1.425372394	1.414489308	1.356271661	1.390734348	1.412906373	1.400512495	1.354149064	1.327942891	1.322749225	1.348018554	1.419680398	1.128680097	1.365091802	1.356923047	1.377141193	1.425943218	1.424344572	1.398938101	1.331570329	1.295240428	1.139537207	1.374433114	1.38316087	1.409574467	1.397472243	1.38298264	1.404521664	1.385345187	1.41329736	1.360693602	1.45759768	1.427916161	1.40927112	1.332784465	1.388566552	1.381501923	1.414048826	1.216288677
MCM4	0.265327911	0.0998904	0.164337253	0.053446717	0.085369556	0.070455565	0.070732855	0.040767976	0.169663582	-0.021855421	0.107591535	0.203058438	0.199611565	0.03436409	0.013825004	-0.099517424	0.193619981	0.247559538	0.109597786	0.037143338	0.00765536	-0.060781021	0.058351333	0.121035456	0.178687009	0.068021662	0.044547968	-0.060767876	0.394638209	-0.044767022	0.153915116	0.136540463	0.254798649	0.139662979	-0.08507483	-0.066648721	-0.008815668	0.036844749	-0.055628136	-0.056322281	-0.036266407	-0.036770798
DDX24	0.61768931	0.270593793	0.305635791	0.334614896	0.246151563	0.531800232	0.577242867	0.566487156	0.552048576	0.459945557	0.386882195	0.261419645	0.264034274	0.291209076	0.564926025	0.256711868	0.099552607	-0.116025119	0.275834186	0.477679329	0.284950198	0.410667118	0.257221615	0.333370948	0.461289908	0.708762888	0.452937438	0.452230785	-0.045389064	0.394948099	0.329215676	0.376724882	0.334025836	0.390644379	0.435861317	0.419347688	0.354987964	0.406025223	0.388757035	0.467074269	0.402423966	0.536391171
CD79A	-0.279741641	0.072485184	-0.122428119	0.043671466	0.246144727	0.051335753	-0.141399043	-0.021800938	-0.214725932	0.106482226	-0.224291204	0.094907216	-0.027484221	-0.130209388	0.10193103	-0.520210595	-0.099405584	-0.190578192	-0.015041114	-0.035002364	-0.136162905	-0.04575277	-0.270769156	0.04611471	-0.405483732	0.007139163	-0.025452519	-0.132836176	0.480170086	-0.02951201	-0.037860721	0.072435654	0.237092429	0.141559332	0.26984752	-0.124169224	-0.201775957	-0.036044249	-0.004948668	-0.045963357	-0.053141288	-0.300343003
FCN1	-0.189506303	-0.154616986	-0.326528863	-0.025793354	-0.082081389	-0.018478049	-0.009984937	-0.039803018	-0.313100334	-0.042494667	-0.321116429	-0.146953899	-0.239752124	-0.436405779	0.126553102	-0.540890225	-0.099799007	-0.335417278	-0.127584512	-0.071639504	-0.297873078	-0.092181727	-0.283710324	-0.366477146	-0.428746495	0.050324693	-0.053238823	-0.078319097	0.19535762	-0.187474228	-0.095897699	-0.183920637	0.077973581	0.024629406	-0.052834375	-0.257539924	-0.163689209	-0.169292896	-0.148944503	-0.356201487	-0.170571112	-0.320649638
TUBA1A	1.12310901	1.281777342	1.254229309	1.161803177	1.168879862	1.212039529	1.1972616	1.24657911	1.151750561	1.315367804	1.274554185	1.057974414	1.159232942	1.27107423	1.231023561	1.327062629	1.051844238	1.188154926	1.168216774	1.262360659	1.281652339	1.332789827	1.101974775	1.169785176	1.194794325	1.103412839	1.202832902	1.246659163	1.04174928	1.292285601	1.175095343	1.200676004	1.187027467	1.200169203	1.245621652	1.316185328	1.237941765	1.354253786	1.273021018	1.321348968	1.349468612	1.254292172
CCND1	0.547750849	0.47725027	0.537088932	0.563994455	0.440774534	0.518690611	0.506354172	0.500315435	0.504587076	0.482328427	0.577774201	0.576806817	0.504447831	0.591338083	0.502326642	0.466220509	0.639365282	0.592078457	0.572677147	0.552544901	0.632501618	0.617802706	0.406123745	0.506297648	0.484126201	0.50646827	0.508957243	0.526580388	0.709491674	0.53945196	0.568057162	0.462604142	0.444641271	0.569746224	0.512226825	0.532690926	0.622791466	0.525860228	0.54779769	0.527283584	0.600547832	0.472599915
MCP1/CCL2	0.295725057	0.021218238	0.177250853	-0.11467754	-0.113642425	-0.038362398	0.05602653	-0.046756223	0.231780724	-0.032069837	0.169940164	0.028714384	0.209396181	0.115175843	-0.151422628	0.299649636	-0.002673824	-0.283778796	0.194155944	0.024713345	0.072728489	0.035088334	0.143144954	-0.138082403	0.143430776	0.151754652	0.117887025	0.152320529	-0.114988891	0.096366647	-0.105825336	0.110596282	-0.20764402	0.010713765	-0.085299396	0.20877136	0.144576499	0.015863995	0.268279091	0.069473893	0.056374585	0.016466213
C5AR1	-0.876418239	0.138726491	-0.095077564	0.086701296	0.170939476	-0.282017731	-0.128595996	-0.288200565	-0.452509045	0.155960094	-0.058871237	0.062651768	0.018922239	0.011106934	-0.064724549	0.391638878	-0.066516302	-0.363205837	0.00119551	-0.126502126	0.034830204	0.044862903	0.045128729	-0.018664266	-0.243358111	-0.561326398	-0.111318039	0.010521004	0.208336163	0.036248225	0.018400031	0.113693873	0.171045561	0.164653372	0.206843307	0.062852496	-0.031601973	-0.013892344	0.055284548	0.045166685	0.042462748	-0.160668942
NFXL1	0.353180165	0.525935395	0.419900476	0.479566345	0.447053665	0.441694766	0.488020931	0.440116586	0.425490458	0.43830839	0.408059125	0.489485955	0.442257228	0.426972465	0.438478521	0.461822194	0.472323419	0.449613137	0.4302229	0.424908986	0.459043738	0.404629282	0.382833294	0.496854133	0.568816548	0.412386491	0.416784269	0.417625599	0.458673459	0.464586409	0.449367118	0.440201178	0.418185562	0.468487999	0.460225831	0.43461626	0.45203885	0.445799605	0.388143782	0.445905063	0.416918306	0.566903247
HPRT	0.989977147	1.136569489	0.872921758	1.035769697	1.221942561	1.038988513	1.154547309	1.089324468	1.007436317	1.168852161	0.88709071	0.944020216	0.972008965	0.891249472	1.203094153	1.079948916	0.825507481	1.189511774	0.967035627	0.984695215	0.881330736	0.881383502	1.309588686	1.074834198	1.054650069	1.121580255	1.006322979	1.031663905	1.059201057	1.000143039	1.007668009	1.099540669	1.17999149	1.06797192	1.1350371	0.970119636	0.881459727	1.232302645	1.017510887	1.078267581	0.899542799	1.153249735
CCNB2	0.01159836	-0.118128186	-0.047210415	-0.126860247	0.003125121	-0.144337876	-0.162240599	-0.146155085	0.003137509	-0.28688871	-0.145668048	-0.068311625	-0.035213105	-0.213117119	-0.214504654	-0.460497371	0.174983486	0.153631663	-0.161483215	-0.219094068	-0.385226142	-0.264331764	-0.065002856	-0.039057488	0.001617263	-0.156268047	-0.130919184	-0.334311209	0.13122319	-0.266947091	-0.220637584	-0.183436236	-0.003773296	-0.288901936	-0.234395021	-0.332822678	-0.245515155	-0.354628958	-0.223819826	-0.174892931	-0.325661491	-0.32856813
CD9	-2.720572572	-2.012801059	-2.694219947	-1.784895888	-1.701619347	-2.403481454	-2.059578127	-2.121503479	-1.924926717	-2.313452459	-2.744244383	-1.978136554	-2.260551917	-2.581084199	-1.942493483	-2.570111598	-1.820468513	-1.625740597	-2.180880824	-2.213059369	-2.515939009	-2.392775573	-1.9466362	-2.318463532	-2.078359396	-2.218126689	-2.469630722	-2.59414808	-1.470270996	-2.600555526	-1.991922848	-2.044385594	-1.881439203	-1.91993351	-2.26619658	-2.818376547	-2.756209414	-2.0036582	-2.546992649	-2.585136449	-2.54868354	-2.056858838
IFIT2	-1.770304032	-1.688901983	-1.394649635	-1.532117052	-1.439736104	-1.845682683	-1.799019947	-1.622168446	-1.618600638	-1.48132642	-2.07402844	-1.746484218	-1.469432952	-1.275528417	-1.912394398	-0.945165603	-1.571578741	-1.355561727	-1.47941302	-1.64759826	-1.457891744	-1.611350522	-1.552494263	-1.657103677	-1.352736468	-2.012711851	-1.731052272	-1.36474925	-1.74805807	-1.470732514	-1.503010741	-1.819976093	-1.639215197	-1.681917986	-1.852883164	-1.483752766	-1.322220577	-1.470818219	-1.405052157	-1.631924785	-1.403595385	-1.833813005
