# Supplementary material for: Pitfalls in Single Clone CRISPR-Cas9 Mutagenesis to Fine-Map Regulatory Intervals
Source: Genes (Basel). 2020 May 4;11(5):504. doi: 10.3390/genes11050504 (PMC7288657; doi:10.3390/genes11050504)
Supplement: Supplementary file 1 [file genes-11-00504-s001.zip › supp_tables/Table_S2.csv]

Sample	Batch	Guide_RNA	eQTL_gene	Source
HL60_S4_C13	2	Control	NA	HL60_S4_Clone3
RG16_2_3	1	RG16	CISD1	RG16_Set2_Clone3
RG16_3_1	1	RG16	CISD1	RG16_Set3_Clone1
RG16_set2_C13	2	RG16	CISD1	RG16_Set2_Clone3
RG16_set3_C11	2	RG16	CISD1	RG16_Set3_Clone1
RG17_2_5	1	RG17	CISD1	RG17_set2_Clone5
RG17_2_7	1	RG17	CISD1	RG17_set2_Clone7
RG17_3_3	1	RG17	CISD1	RG17_set3_Clone3
RG17_3_6	1	RG17	CISD1	RG17_set3_Clone6
RG17_set2_C15	2	RG17	CISD1	RG17_set2_Clone5
RG17_set2_C17	2	RG17	CISD1	RG17_set2_Clone7
RG17_set3_C13	2	RG17	CISD1	RG17_set3_Clone3
RG17_set3_C16	2	RG17	CISD1	RG17_set3_Clone6
RG19_2_2	1	RG19	CISD1	RG19_set2_Clone2
RG19_2_6	1	RG19	CISD1	RG19_set2_Clone6
RG19_3_1	1	RG19	CISD1	RG19_set3_Clone1
RG19_set2_C12	2	RG19	CISD1	RG19_set2_Clone2
RG19_set2_C16	2	RG19	CISD1	RG19_set2_Clone6
RG19_set3_C11	2	RG19	CISD1	RG19_set3_Clone1
RG20_2_3	1	RG20	CISD1	RG20_set2_Clone3
RG20_2_6	1	RG20	CISD1	RG20_set2_Clone6
RG26_set2_C115	2	RG26	NFXL1	RG26_set2_Clone15
RG34_2_9	1	RG34	AMFR	RG34_set2_Clone9
RG34_3_8	1	RG34	AMFR	RG34_set3_Clone8
RG34_set3_C18	2	RG34	AMFR	RG34_set3_Clone8
HL60_S4_C13B	2	Control	NA	HL60_S4_Clone3
RG14_3_1B	1	RG14	SDCCAG3	RG14_Set3_Clone1
RG14_set3_C11B	2	RG14	SDCCAG3	RG14_Set3_Clone1
RG16_2_3B	1	RG16	CISD1	RG16_Set2_Clone3
RG16_3_1B	1	RG16	CISD1	RG16_Set3_Clone1
RG16_set2_C13B	2	RG16	CISD1	RG16_Set2_Clone3
RG16_set3_C11B	2	RG16	CISD1	RG16_Set3_Clone1
RG17_set2_C15B	2	RG17	CISD1	RG17_set2_Clone5
RG17_set2_C17B	2	RG17	CISD1	RG17_set2_Clone7
RG17_set3_C13B	2	RG17	CISD1	RG17_set3_Clone3
RG17_set3_C16B	2	RG17	CISD1	RG17_set3_Clone6
RG19_set2_C12B	2	RG19	CISD1	RG19_set2_Clone2
RG19_set2_C16B	2	RG19	CISD1	RG19_set2_Clone6
RG19_set3_C11B	2	RG19	CISD1	RG19_set3_Clone1
RG20_set2_C16B	2	RG20	CISD1	RG20_set2_Clone6
RG26_set2_C115B	2	RG26	NFXL1	RG26_set2_Clone15
RG34_set3_C18B	2	RG34	AMFR	RG34_set3_Clone8
