# Supplementary material for: Pitfalls in Single Clone CRISPR-Cas9 Mutagenesis to Fine-Map Regulatory Intervals
Source: Genes (Basel). 2020 May 4;11(5):504. doi: 10.3390/genes11050504 (PMC7288657; doi:10.3390/genes11050504)
Supplement: Supplementary file 1 [file genes-11-00504-s001.zip › supp_tables/Table_S3.xlsx]

## Sheet: Table S3a
Table S3a: Genotype of single cell clones used in this study. Selected clones that had SNP removed by Indels in both alleles are highlighted in bold. The target SNP is shown with underline. Deletions are marked with colon, and mutations are highlighted in red. Genotypes of 7 clones that have small Indels on both alleles but were not used in our Fluidigm analysis are appended with grey background.…
	gRNA	CTGCTGATAAAAACGGTCANGG
RG14_Set 3_Clone 1	Reference	CGTGACCTGCTGATAAAAACGGTCAAGGTTAGGCGCCCCAG
	Allele 1	CGTGACCTGCTGATA::::::GTCAAGGTTAGGCGCCCCAG
	Allele 2	CGTGACCTGCTGATA::::::GTCAAGGTTAGGCGCCCCAG
	gRNA	GGAGGGTAGCAAGAAGGTANGG
RG16_Set 2_Clone 3	Reference	GAGAAGCGAGTGGAGGGTAGCAAGAAGGTACGGCGTATTAA
	Allele 1	GAGAAGCGAGTGGAGGGTAGCAA::::GTACGGCGTATTAA
	Allele 2	GAGAAGCGAGTGGAGGGTAGCAA::::GTACGGCGTATTAA
	gRNA	GGAGGGTAGCAAGAAGGTANGG
RG16_Set 3_Clone 1	Reference	GAGAAGCGAGTGGAGGGTAGCAAGAAGGTACGGCGTATTAA
	Allele 1	GAGAAGCGAGTGGAGGGTAGCAAGAAGGT:::::::::::: -15bp
	Allele 2	GAGAAGCGAGTGGAG:::::::::::::::::::::::::: -27bp
	gRNA	AAATGTGACAGAGGCCCTGNGG
RG17_Set 2_Clone 5	Reference	AGGAGGCAAAATGTGACAGAGGCCCTGTGGCAAAAGGAAGG
	Allele 1	AGGAGGCAAAATGTG::::::::::TGTGGCAAAAGGAAGG
	Allele 2	AGGAGGCAAAATGTG::::::::::TGTGGCAAAAGGAAGG
	gRNA	AAATGTGACAGAGGCCCTGNGG
RG17_Set 2_Clone 7	Reference	AGGAGGCAAAATGTGACAGAGGCCCTGTGGCAAAAGGAAGG
	Allele 1	AGGAGGCAAAATGTG::::::::::::::GCAAAAGGAAGG
	Allele 2	AGGAGGCAAAATGTG::::::::::::::GCAAAAGGAAGG
	gRNA	AAAATGTGACAGAGGCCCTGNGG
RG17_Set 3_Clone 3	Reference	AGGAGGCAAAATGTGACAGAGGCCCTGTGGCAAAAGGAAGG
	Allele 1	AGGAGGCAAAA::::::::::::::::::::::::GGAAGG
	Allele 2	AGGAGGCAAAA::::::::::::::::::::::::GGAAGG
	gRNA	AAAATGTGACAGAGGCCCTGNGG
RG17_Set 3_Clone 6	Reference	AGGAGGCAAAATGTGACAGAGGCCCTGTGGCAAAAGGAAGG
	Allele 1	AGGAGGCAAAATGTGACAGAGGC::::::::AAAAGGAAGG
	Allele 2	AGGAGGCAAAATGTGACAGAGGC::::::::AAAAGGAAGG
	gRNA	GTTACCAGTGATTGCCCCTNGG
RG19_Set 2_Clone 2	Reference	ACAGGAAGTAGTTACCAGTGATTGCCCCTGGGAGAATGAGT
	Allele 1	ACAGGAAGTAGTTACCAGTGA::::::::::::::ATGAGT
	Allele 2	ACAGGAAGTAGTTACCAGTGATTGCC::TGGGAGAATGAGT
	gRNA	GTTACCAGTGATTGCCCCTNGG
RG19_Set 2_Clone 6	Reference	ACAGGAAGTAGTTACCAGTGATTGCCCCTGGGAGAATGAGT
	Allele 1	ACAGGAAGTAGTTACCAGTGATTGCC:::GGGAGAATGAGT
	Allele 2	ACAGGAAGTAGTTACCAGTGATTGCC::TGGGAGAATGAGT
	gRNA	AGTTACCAGTGATTGCCCCTNGG
RG19_Set 3_Clone 1	Reference	ACAGGAAGTAGTTACCAGTGATTGCCCCTGGGAGAATGAGT
	Allele 1	ACAGGAAGTAGTTACCAGAG::::::CCTGGGAGAATGAGT
	Allele 2	ACAGGAAGTAGTTACCAGT::::::::::::::::ATGAGT
	gRNA	GTTACCAGTGATTGCCCCTNGG
RG19_Set 3_Clone 2	Reference	ACAGGAAGTAGTTACCAGTGATTGCCCCTGGGAGAATGAGT
	Allele 1	ACAGGAAGTAGTTACCAGTGACTG:::::GGGAGAATGAGT
	Allele 2	ACAGGAAGTAGTTACCAGTG:::::CTCTCCGAGAATGAGT
	gRNA	TCAAGGTTATAGGACCGGCNGG
RG20_Set 2_Clone 3	Reference	TGCATCTCAAGGTTATAGGACCGGCGGGCGCGTAGGGCAGT
	Allele 1	TGCATCTCAAGGTTATAGG:CCGGCGGGCGCGTAGGGCAGT
	Allele 2	TGCATCTCAAGGTTATAGGA::GGCGGGCGCGTAGGGCAGT
	gRNA	TCAAGGTTATAGGACCGGCNGG
RG20_Set 2_Clone 6	Reference	TGCATCTCAAGGTTATAGGACCGGCGGGCGCGTAGGGCAGT
	Allele 1	TGCATCTCAAGGTTATAGGAC:GGCGGGCGCGTAGGGCAGT
	Allele 2	TGCATCTCAAGGTTATAGGACCCGGCGGGCGCGTAGGGCAGT
	gRNA	AAATAATAAAAATCTTGTCNGG
RG26_Set 2_Clone 15	Reference	TATGGCAGGAAAAATAATAAAAATCTTGTCTGGTTACTGAC
	Allele 1	TATGGCAGGAAAAATAATAA:::::::::::GGTTACTGAC
	Allele 2	TATGGCAGGAAAAATAATAAAAATCTTTGTCTGGTTACTGAC
	gRNA	CAGAAAAGGACTCTAACCCNGG
RG34_Set 2_Clone 9	Reference	CTTCCTTTCAGAAAAGGACTCTAACCCTGGAGGCTGGAGGA
	Allele 1	CTTCCTTTCAGAAAAGGACTCTAA::::GGAGGCTGGAGGA
	Allele 2	CTTCCTTTCAGAAAAGGACTCTAA::::GGAGGCTGGAGGA
	gRNA	CAGAAAAGGACTCTAACCCNGG
RG34_Set 3_Clone 8	Reference	CTTCCTTTCAGAAAAGGACTCTAACCCTGGAGGCTGGAGGA
	Allele 1	CTTCCTTTCAG::::::::::::::::TGGAGGCTGGAGGA
	Allele 2	CTTCCTTTCAG::::::::::::::::TGGAGGCTGGAGGA
	gRNA	CTGCTGATAAAAACGGTCANGG
RG14_Set 1_Clone 4	Reference	CGTGACCTGCTGATAAAAACGGTCAAGGTTAGGCGCCCCAG
	Allele 1	CGTGACCTGCTGAT::::::::TCAAGGTTAGGCGCCCCAG
	Allele 2	CGTGACCTGCTGAT::::::::TCAAGGTTAGGCGCCCCAG
	gRNA	CTGCTGATAAAAACGGTCANGG
RG14_Set 1_Clone 12	Reference	CGTGACCTGCTGATAAAAACGGTCAAGGTTAGGCGCCCCAG
	Allele 1	CGTGACCTGCTGATAAAAACGG:CAAGGTTAGGCGCCCCAG
	Allele 2	CGTGACCTGCTGATAAAAACAG::AAGGTTAGGCGCCCCAG
	gRNA	GGAGGGTAGCAAGAAGGTANGG
RG16_Set 1_Clone 2	Reference	GAGAAGCGAGTGGAGGGTAGCAAGAAGGTACGGCGTATTAA
	Allele 1	GAGAAGCGAGTGGAGGGTAGCAAGA::GTACGGCGTATTAA
	Allele 2	GAGAAGCGAGTGGAGGGTAGCAAGAAGGGTACGGCGTATTAA
	gRNA	GGAGGGTAGCAAGAAGGTANGG
RG16_Set 2_Clone 6	Reference	GAGAAGCGAGTGGAGGGTAGCAAGAAGGTACGGCGTATTAA
	Allele 1	GAGAAGCGAGTGGAGGGTAGC::::AGGTACGGCGTATTAA
	Allele 2	GAGAAGCGAGTGGAGGGTAGC::::AGGTACGGCGTATTAA
	gRNA	CAGAAAAGGACTCTAACCCNGG
RG34_Set 2_Clone 6	Reference	CTTCCTTTCAGAAAAGGACTCTAACCCTGGAGGCTGGAGGA
	Allele 1	CTTCCTTTCAGAAAAGGACTCT:ACCCTGGAGGCTGGAGGA
	Allele 2	CTTCCTTTCAGAAAAGGACTCT:ACCCTGGAGGCTGGAGGA
	gRNA	CAGAAAAGGACTCTAACCCNGG
RG34_Set 2_Clone 8	Reference	CTTCCTTTCAGAAAAGGACTCTAACCCTGGAGGCTGGAGGA
	Allele 1	CTTCCTTTCAGAAAAGGACT::::::CTGAAGGCTGGAGGA
	Allele 2	CTTCCTTTCAGAAAAGGA::::::::CTGGAGGCTGGAGGA
	gRNA	CAGAAAAGGACTCTAACCCNGG
RG34_Set 3_Clone 7	Reference	CTTCCTTTCAGAAAAGGACTCTAACCCTGGAGGCTGGAGGA
	Allele 1	CTTCCTTTCAGAAAAGGACTCT:ACCCTGGAGGCTGGAGGA
	Allele 2	CTTCCTTTCAGAAAAG:::::::::CCTGGAGGCTGGAGGA

## Sheet: Table S3b
Table S3b: The number of sequenced single cell clones, clones with Indels and clones with SNP removal at both alleles. The gRNAs that were included in pilot test but not further analysis are in grey background.
	Associated gene	Total sequenced clones	Clones with Indels	Clones with Indels at both alleles	% of clones with Indels on both alleles	Distance of cut site to SNP	Clones with SNP removal at both alleles	% of clones with SNP removal at both alleles
RG14	SDCCAG3	31	7	4	0.129032	1	2	0.0645161
RG16	CISD1	12	4	3	0.25	6	1	0.0833333
RG17	CISD1	19	4	4	0.210526	3	3	0.157895
RG19	CISD1	29	4	4	0.137931	1	2	0.0689655
RG20	CISD1	19	2	2	0.105263	0	0	0
RG26	NFXL1	23	1	1	0.0434783	7	0	0
RG34	AMFR	33	5	5	0.151515	4	0	0
gRNAs that were not used in Fluidigm analysis
RG11	SDCCAG3	30	2	0	0	1	0	0
RG33	AMFR	20	5	5	0.25	4	0	0
RG37	AMFR	23	4	3	0.130435	9	0	0
