# Supplementary material for: Pitfalls in Single Clone CRISPR-Cas9 Mutagenesis to Fine-Map Regulatory Intervals
Source: Genes (Basel). 2020 May 4;11(5):504. doi: 10.3390/genes11050504 (PMC7288657; doi:10.3390/genes11050504)
Supplement: Supplementary file 1 [file genes-11-00504-s001.zip › supp_tables/Table_S4.xlsx]

## Sheet: Table S1
Table S4a: Monocyte differentiation efficiencies of HL60, HL60/S4 and HL60 clones. Drug treated groups are in duplicates. The percentages of differentiated cells (CD14+/CD71-) are highlighed in bold. HL60 clone a and b started with a higher number of positive cells, and ended with similar differentiation efficiency.Clone d had much lower efficiency, mainly because around 37% cells have not starte…
Samples	CD14-/CD71- (%)	CD14-/CD71+ (%)	CD14+/CD71- (%)	CD14+/CD71+ (%)
HL60	2.29	97.7	0	0.011
HL60 D3-1	5.43	7.19	76.3	11
HL60 D3-2	5.21	6.89	74.9	13
HL60S4	1.96	98	0	0
HL60S4 D3-1	9.38	6.16	70.8	13.7
HL60S4 D3-2	9.88	6.78	71.9	11.4
HL60 clone a	40.6	56.9	2.58	0
HL60 clone a D3-1	5.34	10.6	73.9	10.2
HL60 clone a D3-2	6.58	11.1	71.2	11.1
HL60 clone b	45.4	52.7	1.88	0
HL60 clone b D3-1	0.88	6.42	74.6	18.1
HL60 clone b D3-2	1	7.4	73.2	18.4
HL60 clone c	28.5	71.4	0.091	0
HL60 clone c D3-1	2.52	6.31	73.9	17.3
HL60 clone c D3-2	2.21	6.24	75.1	16.5
HL60 clone d	54.3	40.6	5.11	0
HL60 clone d D3-1	8.52	36.9	43.4	11.2
HL60 clone d D3-2	6.32	37.3	44.8	11.6
Table S4b. CD11b+/7-AAD- cell proportion of differentiated neutrophils and negative control cells analyzed by flow cytometry. “rep”, shorts for replication.
Sample	Vehicle control rep 1	Vehicle control rep 2	1 μM RA rep 1	1 μM RA rep 2
clone 1	0.133	0.117	0.829	0.846
clone 2	0.0131	0.0193	0.877	0.875
clone 3	0.00366	0.00518	0.665	0.661
HL60/S4 bulk	0.0226	0.0226	0.908	0.907
clone a	0.148	0.15	0.439	0.437
clone b	0.017	0.0186	0.214	0.219
clone d	0.0512	0.0564	0.322	0.304
HL60 bulk	0.0219	0.0246	0.457	0.404
