# Supplementary material for: Pitfalls in Single Clone CRISPR-Cas9 Mutagenesis to Fine-Map Regulatory Intervals
Source: Genes (Basel). 2020 May 4;11(5):504. doi: 10.3390/genes11050504 (PMC7288657; doi:10.3390/genes11050504)
Supplement: Supplementary file 1 [file genes-11-00504-s001.zip › supp_tables/Table_S5.xlsx]

## Sheet: Sheet1
Table S5: Off-target analsis of gRNA designs with up to two mismatches. On-target sites are highlighted in bold. The query indicates the gRNA sequence with PAM sequence (NGG), and the hit is the sequence of target site. Mismatches are highlighted in red. All potential off-target sites are not in coding regions.
	Result	Mismatch	Chr Position	Strand	Cut site	Genome location	Coding region
RG14	CTGCTGATAAAAACGGTCAAGG -- hit CTGCTGATAAAAACGGTCANGG -- query	0	Chr9:136474487-136474508	+	136474502	Exon of SEC16A	Yes
RG14-OT1	CTGCTGATAAAAAATGTCAAGG -- hit CTGCTGATAAAAACGGTCANGG -- query	2	Chr14:86760256-86760277	-	86760262	Intergenic	No
RG16	GGAGGGTAGCAAGAAGGTACGG -- hit GGAGGGTAGCAAGAAGGTANGG -- query	0	Chr10:58385838-58385859	-	58385844	Intron of TFAM	No
RG16-OT1	GGAAGGTAGCAAGAAGGTAAGG -- hit GGAGGGTAGCAAGAAGGTANGG -- query	1	Chr8:64887309-64887330	+	64887324	Intergenic	No
RG16-OT2	GGAGGGGAGCAGGAAGGTAGGG -- hit GGAGGGTAGCAAGAAGGTANGG -- query	2	Chr2:84714462-84714483	+	84714477	Intron of DNAH6	No
RG16-OT3	GGAGGGTGGGAAGAAGGTAAGG -- hit GGAGGGTAGCAAGAAGGTANGG -- query	2	Chr4:73808479-73808500	+	73808494	Intergenic	No
RG16-OT4	GGAGGGTGGCAAGGAGGTAGGG -- hit GGAGGGTAGCAAGAAGGTANGG -- query	2	Chr8:22768688-22768709	+	22768703	Intron of PEBP4	No
RG16-OT5	GGAGGGTAGGAGGAAGGTAAGG -- hit GGAGGGTAGCAAGAAGGTANGG -- query	2	Chr7:119989136-119989157	+	119989151	Intergenic	No
RG16-OT6	GGAGGGTAGGAAGAGGGTAAGG -- hit GGAGGGTAGCAAGAAGGTANGG -- query	2	Chr20:35584238-35584259	-	35584244	non-coding RNA	No
RG16-OT7	GGAGGGTAGGAAGAGGGTAAGG -- hit GGAGGGTAGCAAGAAGGTANGG -- query	2	ChrX:37664703-37664724	-	37664709	Intron of LANCL3	No
RG16-OT8	GGAGGGTAGGAAGAAGATAAGG -- hit GGAGGGTAGCAAGAAGGTANGG -- query	2	Chr12:17800114-17800135	+	17800129	Intergenic	No
RG16-OT9	GGAGGGTAGGAAGAAGGAAAGG -- hit GGAGGGTAGCAAGAAGGTANGG -- query	2	Chr10:21298051-21298072	+	21298066	Intergenic	No
RG16-OT10	GGAGGGTAGGAAGAAGGTGAGG -- hit GGAGGGTAGCAAGAAGGTANGG -- query	2	ChrX:35472711-35472732	-	35472717	Intergenic	No
RG16-OT11	GGAGGGTAGCAAGAAGGTCAAG -- hit GGAGGGTAGCAAGAAGGTANGG -- query	2	Chr12:42991831-42991852	+	42991846	non-coding RNA	No
RG17	AAATGTGACAGAGGCCCTGTGG -- hit AAATGTGACAGAGGCCCTGNGG -- query	0	Chr10:58408113-58408134	-	58408119	Intergenic of TFAM	No
RG17-OT1	AAATGTGACAGAGGCCATGAGG -- hit AAATGTGACAGAGGCCCTGNGG -- query	1	Chr3:47227329-47227350	-	47227335	non-coding RNA	No
RG17-OT2	ATATGAGACAGAGGCCCTGAGG -- hit AAATGTGACAGAGGCCCTGNGG -- query	2	Chr1:64838661-64838682	+	64838676	Intron of JAK1	No
RG17-OT3	AACTGTGACAGAGACCCTGTGG -- hit AAATGTGACAGAGGCCCTGNGG -- query	2	Chr8:132037144-132037165	+	132037159	Intron of OC90	No
RG17-OT4	AAAAGTGACAGAGGCTCTGTGG -- hit AAATGTGACAGAGGCCCTGNGG -- query	2	Chr2:156540617-156540638	+	156540632	Intron of GPD2	No
RG17-OT5	AAATGTGACAGAGGCCTTCTGG -- hit AAATGTGACAGAGGCCCTGNGG -- query	2	Chr10:103570109-103570130	-	103570115	Intron of NEURL1	No
RG19	GTTACCAGTGATTGCCCCTGGG -- hit GTTACCAGTGATTGCCCCTNGG -- query	0	Chr10:58264935-58264956	+	58264950	Intron of IPMK	No
RG19-OT1	GTTACCAGTGATTGCCCGTGGG -- hit GTTACCAGTGATTGCCCCTNGG -- query	1	Chr10:4914413-4914434	-	4914419	Intergenic	No
RG19-OT2	GTTAACAGTGATTGCCCCAGGG -- hit GTTACCAGTGATTGCCCCTNGG -- query	2	ChrX:19661498-19661519	+	19661513	Intron of SH3KBP1	No
RG19-OT3	GTTAGCAGTGATTGCCTCTGGG -- hit GTTACCAGTGATTGCCCCTNGG -- query	2	Chr3:159587406-159587427	-	159587412	Intron of IQCJ-SCHIP1	No
RG20	TCAAGGTTATAGGACCGGCGGG -- hit TCAAGGTTATAGGACCGGCNGG -- query	0	Chr10:58269398-58269419	-	58269404	Intron of CISD1	No
RG26	AAATAATAAAAATCTTGTCTGG -- hit AAATAATAAAAATCTTGTCNGG -- query	0	Chr4:48022350-48022371	-	48022356	Intron of EPHX2	No
RG26-OT1	AAATAATAAAAATCTTGGCCGG -- hit AAATAATAAAAATCTTGTCNGG -- query	1	Chr8:27535468-27535489	-	27535474	Intron of NIPAL1	No
RG26-OT2	GAATAATAAAAATCTTATCAGG -- hit AAATAATAAAAATCTTGTCNGG -- query	2	Chr2:110764995-110765016	-	110765001	Intron of ACOXL	No
RG26-OT3	AAAAAAAAAAAATCTTGTCTGG -- hit AAATAATAAAAATCTTGTCNGG -- query	2	Chr4:32069469-32069490	+	32069484	non-coding RNA	No
RG26-OT4	AAAAAAAAAAAATCTTGTCTGG -- hit AAATAATAAAAATCTTGTCNGG -- query	2	Chr9:34343037-34343058	+	34343052	Intron of NUDT2	No
RG26-OT5	AAAAAATAAAAATCTGGTCTGG -- hit AAATAATAAAAATCTTGTCNGG -- query	2	Chr3:197831910-197831931	-	197831916	Intron of LRCH3	No
RG26-OT6	AAAAAATAAAAATCTTGGCCGG -- hit AAATAATAAAAATCTTGTCNGG -- query	2	Chr11:66772471-66772492	+	66772486	Intron of C11orf80	No
RG26-OT7	AAAAAATAAAAATCTTGGCTGG -- hit AAATAATAAAAATCTTGTCNGG -- query	2	Chr2:182490667-182490688	-	182490673	Intron of PDE1A	No
RG26-OT8	AAATTATAAAAATCTTGGCTGG -- hit AAATAATAAAAATCTTGTCNGG -- query	2	Chr1:155956523-155956544	+	155956538	Intron of ARHGEF2	No
RG26-OT9	AAATAATCAAAATGTTGTCTGG -- hit AAATAATAAAAATCTTGTCNGG -- query	2	Chr5:100126078-100126099	-	100126084	Intergenic	No
RG26-OT10	AAATAATAAATTTCTTGTCTGG -- hit AAATAATAAAAATCTTGTCNGG -- query	2	Chr2:221632136-221632157	-	221632142	non-coding RNA	No
RG26-OT11	AAATAATAAATATCTTGTGAGG -- hit AAATAATAAAAATCTTGTCNGG -- query	2	Chr20:43228394-43228415	+	43228409	Intergenic	No
RG26-OT12	AAATAATAAAAAACTTGTAGGG -- hit AAATAATAAAAATCTTGTCNGG -- query	2	Chr11:94631504-94631525	+	94631519	non-coding RNA	No
RG26-OT13	AAATAATAAAAATATTCTCAGG -- hit AAATAATAAAAATCTTGTCNGG -- query	2	Chr4:168148848-168148869	-	168148854	Intron of ANXA10	No
RG26-OT14	AAATAATAAAAATATTTTCTGG -- hit AAATAATAAAAATCTTGTCNGG -- query	2	ChrX:125442417-125442438	+	125442432	Intergenic	No
RG26-OT15	AAATAATAAAAATCATTTCAGG -- hit AAATAATAAAAATCTTGTCNGG -- query	2	ChrX:120726818-120726839	-	120726824	Intergenic	No
RG34	CAGAAAAGGACTCTAACCCTGG -- hit CAGAAAAGGACTCTAACCCNGG -- query	0	Chr16:56450891-56450912	-	56450906	Intron of NUDT21	No
RG34-OT1	CAGAACAGGACTCGAACCCAGG -- hit CAGAAAAGGACTCTAACCCNGG -- query	2	Chr16:4333050-4333071	+	4333056	Intron of PAM16	No
